# Supplementary material for: Finite-time stabilization and H∞ control of Port-controlled Hamiltonian systems with disturbances and saturation
Source: PLoS One. 2021 Aug 16;16(8):e0255797. doi: 10.1371/journal.pone.0255797 (PMC8366989; doi:10.1371/journal.pone.0255797)
Supplement: S1 File — (ZIP) [file pone.0255797.s001.zip]

Archive with 7 entries (4 files):
- simulation program/
- simulation program/example-1-simulation program/
- simulation program/example-1-simulation program/unfu1pian20210103.mdl
- simulation program/example-2-simulation program/
- simulation program/example-2-simulation program/Copy_10_of_exosystem.m
- simulation program/example-2-simulation program/unfu1pian20210315disturbance.mdl
- simulation program/example-2-simulation program/unfu1pian20210316disturbancewithoutcontrol.mdl
