# Supplementary material for: Finite-time stabilization and H∞ control of Port-controlled Hamiltonian systems with disturbances and saturation
Source: PLoS One. 2021 Aug 16;16(8):e0255797. doi: 10.1371/journal.pone.0255797 (PMC8366989; doi:10.1371/journal.pone.0255797)
Supplement: S1 File — (ZIP) [file pone.0255797.s001.zip › simulation program/example-2-simulation program/Copy_10_of_exosystem.m]

function [sys,x0,str,ts] = exosystem(t,x,u,flag)
switch flag,
case 0,
    [sys,x0,str,ts]=mdlInitializeSizes;
case 1,
    sys=mdlDerivatives(t,x,u);
case 3,
    sys=mdlOutputs(t,x,u);
case {2,4,9}
    sys=[];
otherwise
    error(['Unhandled flag = ',num2str(flag)]);
end
function [sys,x0,str,ts]=mdlInitializeSizes
sizes = simsizes;
sizes.NumContStates  = 0;
sizes.NumDiscStates  = 0;
sizes.NumOutputs     = 1;
sizes.NumInputs      = 0;
sizes.DirFeedthrough = 0;
sizes.NumSampleTimes = 1;
sys = simsizes(sizes);
x0  = [];   %Must be equal to x(0) of ideal input
str = [];
ts  = [0 0];
function sys=mdlDerivatives(t,x,u)
function sys=mdlOutputs(t,x,u)
if (t<3)
sys(1)=0;
elseif (t<=6 & t>=4)
sys(1)=1.1*sin(t);
    else
sys(1)=0;
end
